# Supplementary material for: Unmixing Oscillatory Brain Activity by EEG Source Localization and Empirical Mode Decomposition
Source: Comput Intell Neurosci. 2019 Mar 14;2019:5618303. doi: 10.1155/2019/5618303 (PMC6448348; doi:10.1155/2019/5618303)
Supplement: Supplementary Materials — Data set for subject 1 (TMS EEG data sub1 subject.zip) includes the following: Trial: filtered and epoched EEG data, discard: which trials to discard, Gain: leadfield matrix, R: REST transformation matrix, SOI: sources in LPG, and chans LPG: electrodes nearest TMS stimuli. Data set for subject 2 (TMS EEG data sub2 subject.zip) includes the following: Trial: filtered and epoched EEG data, discard: which trials to discard, Gain: leadfield matrix, R: REST transformation matrix, SOI: sources in LPG, and chans LPG: electrodes nearest TMS stimuli. [file 5618303.f1.zip]

Archive with 3 entries (3 files):
- Supplmental_Figures.pdf
- TMS_EEG_data_sub1_subject.zip
- TMS_EEG_data_sub2_subject.zip
